# Supplementary material for: Generation and Evaluation of Novel Biomaterials Based on Decellularized Sturgeon Cartilage for Use in Tissue Engineering
Source: Biomedicines. 2021 Jul 4;9(7):775. doi: 10.3390/biomedicines9070775 (PMC8301329; doi:10.3390/biomedicines9070775)
Supplement: Supplementary file 1 [file biomedicines-09-00775-s001.zip]

Archive with 1 entries (1 files):
- biomedicines-1273219-supplementary.pdf
